# Supplementary material for: Unraveling the transcriptional regulation of TWIST1 in limb development
Source: PLoS Genet. 2018 Oct 29;14(10):e1007738. doi: 10.1371/journal.pgen.1007738 (PMC6233932; doi:10.1371/journal.pgen.1007738)
Supplement: S1 Table — (XLSX) [file pgen.1007738.s001.xlsx]

## Sheet: Sheet1
S1 Table : List of enhancer candidates in the TWIST1-HDAC9 locus
TWIST1 enhancer candidate	Enhancer assay in zebrafish	Enhancer assay in mouse	Mouse genomic position (mm9)	Human genomic position (hg19)	Type	Seq. length	Conserved to:	p300 limb E11.5	p300 crionfacial E11.5	H3K27ac forelimb E11.5	H3K27ac hindlimb E11.5	ATAC-seq maxilla E10.5	H3K27ac maxilla E10.5	ATAC-seq mandibulla E10.5	H3K27ac mandibulla E10.5	Comments
eTw_1	Caudal fin	Negative	chr12:34,277,161-34,278,103	chr7:19,547,893-19,548,821	Intergenic	930	Frog	-	+	+	+	+	+	+	+
eTw_2	Branchial arch	Branchial arch	chr12:34,416,711-34,417,304	chr7:19,407,932-19,408,549	Intergenic	617	Mouse	+	+	-	-	+	-	+	-
eTw_3	Negative	Not tested	chr12:34,647,044-34,648,045	chr7:19,151,537-19,152,580	Intergenic	1044	Fish	-	+	+	+	-	-	-	-
eTw_4	Negative	Not tested	chr12:34,736,688-34,737,315	chr7:19,035,536-19,036,169	Hdac9 exon and 3'UTR	635	Fish	-	+	+	+	-	+	+	+
eTw_5	Pectoral fin, branchial arch, somatic muscles, caudal fin	Limb bud, branchial arch, Hindbrain	chr12:34,884,496-34,885,742	chr7:18,885,971-18,887,230	Hdac9 intron 19	1259	Fish	+	+	+	+	+	+	+	+	* Visel et al., 2008
eTw_6	Branchial arch, pectoral fin	Posterior limb bud, branchial arch	chr12:34,900,126-34,901,231	chr7:18,874,268-18,875,369	Hdac9 eExon 19	1101	Fish	+	+	+	+	+	+	+	+	* Birnbaum et al., 2012
eTw_7	Negative	Dorsal and anterior limb bud	chr12:34,904,535-34,906,184	chr7:18,868,712-18,870,405	Hdac9 eExon 18	1693	Frog	+	-	+	+	-	+	-	+	* Birnbaum et al., 2012
eTw_8	Pectoral fin, branchial arch	Negative	chr12:34,954,547-34,955,257	chr7:18,821,642-18,822,327	Hdac9 intron 15	690	Chicken	-	+	+	+	+	+	+	+
eTw_9	Negative	Negative	chr12:35,278,574-35,279,718	chr7:18,448,626-18,449,792	Intergenic	1166	Frog	+	-	+	+	-	-	-	-
eTw_10	Negative	Negative	chr12:35,289,075-35,289,835	chr7:18,438,224-18,439,002	Intergenic	778	Chicken	+	-	+	+	-	-	-	-
eTw_11	Pectoral fin, otic vesicle, branchial arch	Basis of limb bud	chr12:35,476,648-35,477,376	chr7:18,252,321-18,253,071	Intergenic	751	Chicken	+	+	+	+	+	+	+	+
eTw_12	Negative	Distal and posterior limb bud	chr12:35,508,028-35,508,843	chr7:18,205,777-18,206,580	Intergenic	803	Mouse	+	-	+	+	-	-	-	-
