# Supplementary material for: Unraveling the transcriptional regulation of TWIST1 in limb development
Source: PLoS Genet. 2018 Oct 29;14(10):e1007738. doi: 10.1371/journal.pgen.1007738 (PMC6233932; doi:10.1371/journal.pgen.1007738)
Supplement: S3 Table — (XLSX) [file pgen.1007738.s003.xlsx]

## Sheet: Sheet1
S3 Table: Primer list
Primers used for cloning enhancers
Name	Fwd primer	Rev primer
eTw-1	GTTGAGTCGCTCAGATTGAGA	AGAGAAACAAAACCAAAAAAATG
eTw-2	GCAGGGGGAAGAAAAAGAATA	AAGAGTAATAGCCAGAGCAGCA
eTw-3	TCCACAAACTTGAGAGCGGG	CGGCACAAGCTTCTTGACC
eTw-4	TAGGAAAGAAATTCTATTTATGG	AGTTCCTCCATCTTGAACTTT
eTw-5	GACCCACCCTCAGACAAAAA	GGGATTTAATTTTGTAGAGTCTCCT
eTw-6	ATAAAACCCCATGCCATCTTT	TATGCACTTGTTCTGCACTGG
eTw-7	ATCCAAGCAATCCCTCTCCTA	GACTCAGGCGTGTATGGAAAA
eTw-8	TATTTTGCGGTTTAGCTTTAA	ATGCTGGAAGCAGTAAGCTCT
eTw-9	GCCCTCCATAAGGATGTGATT	AACAAGTGCCAATGGATGAAG
eTw-10	CTTTGCTCAACCCAGTGCTT	TGTACCAGAAATTGGGAAGAAAA
eTw-11	GATGTTGCAGTGAAGTTTCTTGT	GAGAAAATTTCTTCTCAAAGAA
eTw-12	AGAACACAATGTGCCTGTTGC	CTCATCTAGGGAAGCCATAACC
Primers used for cloning enhancer segments
eTw-2 segment 1	CCAACAAGTTTTTGCTTTTATGA	CCCAAATTGCTAAGACTGCTG
eTw-2 segment 2	CCAGCTGATTCCCAGCTGTA	AAAACAAGATGTTCTGAGGGAAA
eTw-2 segment 3	TCGCAAATTCTTGCCATT	GGGATTCTGCCCTGAATATG
eTw-5 segment 1	GACCCACCCTCAGACAAAAAACT	CCCCAAGCCTCAAAGGTCCAATACA
eTw-5 segment 2	GTATTGGACCTTTGAGGCTTGGG	AACCCTGCCCTTTCCTCCAATCTG
eTw-5 segment 3	AGCTCTTCTCAGATTGGAGGAA	ATTTTGTAGAGTCTCCTGAGGCG
eTw-5 segment 2a	ACTGCATGTATTGGACCTTTGAG	GCTCAAACAAGAAAGCCAAGG
eTw-5 segment 2b	TCGCAAATTCTTGCCATT	AAAGTGCGTGTGGAAGTGAG
eTw-6 segment 1	AGCGTTCTGTCAAGAATTGC	GCTTCAGTGATGGAATCTTGC
eTw-6 segment 2	GAACTGTTGGCAGTTAATAAGTC	CTTTCAGCCTGCTTCCACAC
eTw-6 segment 3	CATTAAAGGGTAATTTGCCTGA	GGTGAACATCCTACAGGGAAA
eTw-6 segment 4	GAAAGGTTGTCTCCACACAAAG	CCTTCCCTGACAAACAGTGC
eTw-8 segment 1	AACCTGCTAAAATGGCACAG	CATTTCACCCTGAAAGTTGG
eTw-8 segment 2	CGTCAGCATAAAATAGCAGCA	GCACATCCAGCATAGCTCAA
eTw-8 segment 3	CCTTCACATCCACTTTCAGGA	ATGCTGGAAGCAGTAAGCTCT
eTw-11 segment 1	TTCTGTGTTCCTCCCTTGAG	TGAACAACCACTTTGATTAGGA
eTw-11 segment 2	AACCTTTTCCTAATCAAAGTGG	TCAAACACTGTGACTGGCAAA
eTw-11 segment 3	GCTTTAGACAGCATGTAATTTGG	GGGGAGGTCATGAATACTGC
eTw-11 segment 4	TTCAAAAGTTATTGTATGCCAGTG	GAGAAAATTTCTTCTCAAAGAA
4C seq primers
Twist1 promoter	TTTAACACCTTTAGAAATAAAAACG	TTTTTAGTTATCCAGCTCCAGA
Hdac9 promoter	AATGTGGTTTCTGCCTCACC	GGCCATGCTGTTGTTGATTC
TFAP2 ChIP-qPCR primers
eTw-5	TCAAACAACCACACAAATGC	AAGGCCTTCTGGATTTCATT
eTw-6	AGAGGCCAATGAGGCTAGTT	TGGAATCTTGCATCCTGTTT
eTw-7	CAGTCATAACCTTCTAGCTTCAGA	TGAGCTGCCTTTATTGGAAA
Negative control	CACCTCTCAAGGCCACTT	AGCTCATTGTGGAGACCGAT
gRNA and genotyping primers
ΔeTw5-7 gRNA1	GGGATGAGCATATGAATGG
ΔeTw5-7 gRNA2	CCATTCATATGCTCATCCC
Genotyoing WT	AGTGTCCTCAGCTCACTTGAAA	GGCCAAGTGATTTAAATAGCAAA
Genotyoing Del	AGTGTCCTCAGCTCACTTGAAA	AACTGTACGCAAGAAGATCAAGG
